# Supplementary material for: Asc-1 regulates white versus beige adipocyte fate in a subcutaneous stromal cell population
Source: Nat Commun. 2021 Mar 11;12:1588. doi: 10.1038/s41467-021-21826-9 (PMC7952576; doi:10.1038/s41467-021-21826-9)
Supplement: Supplementary file 8 — Source Data [file 41467_2021_21826_MOESM8_ESM.zip]

Archive with 1 entries (1 files):
- Compiled Raw Data_ Final Version.xlsx
